# Supplementary material for: Clinical and genetic characterization of 47 Chinese pediatric patients with Pitt–Hopkins syndrome: a retrospective study
Source: Orphanet J Rare Dis. 2024 Feb 8;19:51. doi: 10.1186/s13023-024-03055-7 (PMC10851572; doi:10.1186/s13023-024-03055-7)
Supplement: Supplementary file 1 — Additional file 1: Table S1. A table detailing the clinical signs and genomic defects. [file 13023_2024_3055_MOESM1_ESM.csv]

Patient ID	Gender	Age at last visit (year)	Age of diagnosis (year)	First something was wrong	Abnormalities during Pregnancy and Neonatal Period	Developmental mileages	Keeping head up (m)	Turning from back to belly (m)	Sitting unaided (m)	Crawling (m)	Standing aided (m)	Standing unaided (m)	walking unaided (m)	Speaking single words (m)	Facial features	Narrow forehead	Square forehead	Prominent forehead	Thin lateral eyebrows	Wide nasal bridge/ridge/tip	Flared nasal alae	Full cheeks/ prominent midface	Wide mouth/full lips/cupid bow upper lip	Thickened/overfolded helice	Short philtrum	Deep-set eyes	Up slanting palpebral fissures	Widely spaced teeth	Short neck	Development	Severe ID/GDD	Very limited or absent speech	Severe intellectual disability with absent or limited (<5 words) speech	Delayed gross motor development	Unstable gait	Hypotonia	Autonomic dysregulation	Breathing regulation anomalies	Intermittent hyperventilation	Apnea	Gastrointestinal abnormalities	Constipation	Food intolerances	Immunoglobulins	Sleep disturbances	Neurological/behavioral features	Microcephaly	Brain MRI abnormalities	Ventricle enlargement
patient 1	F	1.78	1.57	>6 months - 1 year			3	5	8	12	12	12	>20			0	1	0	0	1	1	1	1	1	0	1	1	0	1		1	/	/	1	/	1		0	0	0		1	1£¨egg)	0	0		0 (small head circumference)	1	0
patient 2	F	2.84	2.4	During pregnancy	Maternal ultrasound during pregnancy showed lateral ventricle enlargement, ABO hemolytic jaundice, Neonatal Septicemia		3	8	10	20		24	27	30		1	1	1	1	1	1	1	1	1	0	1	0	/	1		0	1	1	1	1	1		0	0	0		0	/	/	/		0 (small head circumference)	0	0
patient 3	F	1.76	1.72	Birth-6 months			5.5	5	7.5			16	20			1	1	0	0	1	1	1	1	1	0	1	1	0	1		1	/	/	1	1	1		0	0	0		0	0	0	/		0 (small head circumference)	/	/
patient 4	F	6.15	3.56	>6 months - 1 year			4	36	30	33			46			1	1	1	1	1	1	1	1	1	1	0	1	/	1		1	1	1	1	1	1		1	1	0		1	/	/	0		0	0	0
patient 5	M	2.25	2.13	>6 months - 1 year			3	6	12	37	12		>25			0	1	1	1	1	1	1	1	1	0	1	1	1	1		1	1	1	1	1	1		0	0	0		0	0	/	/		0	1	1
patient 6	M	4.03	0.78	Birth-6 months			3	8	18			36	36			1	1	1	0	1	1	1	1	1	1	1	1	1	1		1	1	1	1	1	/		0	0	0		1	/	/	/		1	0	0
patient 7	F	6.02	2.34	Birth-6 months	Birth hypoxia£¬Hemolytic anemia due to G6PD deficiency								78			1	1	1	1	1	1	1	1	1	1	1	1	1	1		1	1	1	1	1	1		0	0	0		0	/	/	/		1	/	/
patient 8	M	1.65	1.63	>6 months - 1 year	Maternal hypothyroidism during pregnancy		3	12	7	15	20		>19			1	1	1	1	1	1	1	1	1	0	1	1	/	1		1	/	/	1	/	1		0	0	0		1	1(egg,milk)	/	0		0 (small head circumference)	1	1
patient 9	M	1.4	0.84	During pregnancy	Fetal distress, breast milk jaundice		3	5.5	11	10	16		>16			0	1	1	0	1	1	1	1	1	1	1	1	1	1		1	/	/	1	/	0		0	0	0		1	/	/	0		0	1	0
patient 10	F	7.8	7.23	Birth-6 months			8	8	48				>48			1	1	0	1	1	1	1	1	1	1	1	1	1	1		1	1	1	1	/	1		1	1	1		1	0	1(IgE)	0		0	/	/
patient 11	M	7.96	7.84	Birth-6 months			5.5	6					42			0	1	0	1	1	1	1	1	1	0	0	1	1	1		1	1	1	1	1	1		0	0	0		1	/	/	/		0 (small head circumference)	/	/
patient 12	F	3.35	2.19	>6 months - 1 year			3		7			12	20			0	1	1	0	1	1	1	1	1	0	1	1	1	1		1	1	1	1	1	1		0	0	0		0	/	/	/		0	1	1
patient 13	M	1.55	1.35	Birth-6 months	Maternal Gestational diabetes mellitus		5	6	17		18		>17			0	1	1	1	1	1	1	1	1	0	1	1	1	1		1	/	/	1	/	1		1	1	0		1	1(egg,milk)	0	/		0	1	1
patient 14	M	3.04	2.83	During pregnancy	Maternal ultrasound during pregnancy showed lateral ventricle enlargement, low fetal heart rate during labor£¬Birth hypoxia		3	6	11	14	22	26	26			1	1	1	0	1	1	1	1	1	0	0	1	1	1		1	1	1	1	1	1		1	0	1		0	1(egg,milk,wheat...)	0	0		0 (small head circumference)	1	0
patient 15	M	4.96	1.47	Birth-6 months			5		11	18	12	24	31			1	1	0	0	1	1	1	1	1	1	1	1	1	1		1	1	1	1	1	1		0	0	0		1	/	/	0		0 (small head circumference)	/	/
patient 16	F	5.81	3.45	Birth-6 months			4		15				>68			1	1	1	0	0	0	1	1	1	1	1	1	/	1		1	1	1	1	/	1		1	1	1		1	/	/	/		0	1	1
patient 17	M	3.73	2.23	Birth-6 months				7	8				26			1	1	1	1	1	1	1	1	1	1	1	1	1	1		1	1	1	1	1	/		1	1	0		1	/	/	0		0	1	1
patient 18	F	4.92	4.39	Birth-6 months									42	42		1	1	1	1	1	1	1	1	1	1	1	1	/	1		1	1	1	1	1	1		0	0	0		0	/	/	/		0	1	1
patient 19	M	3.53	1.24	>6 months - 1 year			3	5	12		2.5		>41			0	1	1	0	0	1	1	1	1	1	1	1	/	1		1	1	1	1	1	/		0	0	0		1	/	/	0		0	1	1
patient 20	M	2.16	1.39	Birth-6 months	Pregnancy-induced hypertension in late pregnancyn, multiple pregnancy		3	8	15				>48			1	1	1	1	1	1	1	1	1	1	1	1	1	1		1	1	1	1	1	1		1	1	0		1	1(egg,milk,beef...)	0	0		0 (small head circumference)	1	1
patient 21	M	2.16	1.39	Birth-6 months	Pregnancy-induced hypertension in late pregnancyn, multiple pregnancy		3	8	15				>28			1	1	1	1	1	1	1	1	1	1	1	1	1	1		1	1	1	1	1	1		1	1	0		1	1(egg,milk,beef...)	0	0		0 (small head circumference)	1	0
patient 22	F	1.05		Birth-6 months			3	7	10	>13						0	1	1	0	1	1	1	1	1	0	1	1	0	1		/	/	/	1	/	1		0	0	0		0	/	/	0		0	1	0
patient 23	M	4		Birth-6 months	Birth hypoxia				14				46			1	1	1	1	1	1	1	1	1	1	1	1	/	1		1	1	1	1	1	/		0	0	0		1	/	/	/		0	1	1
patient 24	M	2.14	0.61	During pregnancy	Maternal ultrasound during pregnancy showed lateral ventricle enlargement		3	8	>25				>25			1	1	1	0	1	1	1	1	1	1	1	1	1	1		1	1	1	1	/	1		0	0	0		1	1(egg,milk,sturgeon...)	/	0		1	/	/
patient 25	M	1.96	1.45	Birth-6 months			4	10	17				>24			1	1	1	0	1	1	1	1	1	1	1	1	/	1		1	/	/	1	1	/		1	1	0		1	/	/	/		0	0	0
patient 26	F	3.9	1.79	>6 months - 1 year	Blood glucose was high in the third trimester		3	5	12				>45			1	1	1	0	1	1	1	1	1	1	1	1	1	1		1	1	1	1	1	1		0	0	0		0	1(egg,milk,wheat,corn,gadus...)	1(IgE)	0		0 (small head circumference)	0	0
patient 27	M	1.53	1.48	>6 months - 1 year			3	5	11	13	14		>17			1	1	1	1	1	1	1	1	1	0	1	0	0	1		1	/	/	1	1	1		1	1	0		0	/	/	1		0	0	0
patient 28	M	12.49	7.23	>6 months - 1 year	Threatened abortion, More amniotic fluid during second trimester, high fasting blood glucose		3	6	7	12			42			1	1	1	1	1	1	1	1	1	1	0	0	1	1		1	1	1	1	0	1		0	0	0		1	/	/	0		0 (small head circumference)	1	1
patient 29	M	1.4	1.05	Birth-6 months			5	5	16				>16			0	1	1	1	1	1	1	1	1	1	1	1	0	1		1	/	/	1	/	1		0	0	0		1	/	/	0		0 (small head circumference)	1	1
patient 30	M	2.05	1.82	Birth-6 months	Threatened abortion, Blood glucose was high in the third trimester		3	5					>24			1	1	1	1	1	1	1	1	1	1	1	1	1	1		1	1	1	1	/	1		0	0	0		1	1(soybean,milk)	1(IgE)	0		0 (small head circumference)	/	/
patient 31	M	1.59		>6 months - 1 year			4	5	17				>18			1	1	1	1	1	1	1	1	1	1	1	0	0	1		1	/	/	1	/	1		0	0	0		0	1(egg,milk,chicken)	/	1		0 (small head circumference)	1	0
patient 32	M	4.44		During pregnancy	Fetal distress, Rapid fetal heart rate		3	5	10			14	17	36		1	1	1	0	1	1	1	1	1	1	0	1	1	1		1	0	0	1	1	1		1	1	0		1	1(egg)	0	0		0	1	0
patient 33	F	12.66	12.54246575	Birth-6 months	Birth hypoxia								48	24		1	1	1	1	1	1	1	1	1	1	1	1	0	1		1	0	0	1	1	1		1	1	0		1	/	/	/		0	1	1
patient 34	M	3.49	2.91	During pregnancy	Situs inversus totalis		3	6	10				30			0	1	1	1	1	1	1	1	1	1	1	1	1	1		1	1	1	1	1	1		1	1	0		1	1(egg,milk,gadus,shrimp,...)	0	0		0 (small head circumference)	1	0
patient 35	F	2.22	1.65	>6 months - 1 year				4	7	13			21	25		1	1	1	1	1	1	1	1	1	1	1	1	/	1		0	0	0	1	0	1		0	0	0		0	/	/	0		0 (small head circumference)	/	/
patient 36	M	3.61	3.24	>6 months - 1 year			3	11	12				18			1	1	1	1	1	1	1	1	1	1	1	1	1	1		1	1	1	1	1	1		0	0	0		0	1(egg,milk,gadus,chicken,...)	0	0		0	1	1
patient 37	F	0.64		Birth-6 months	Abnormal fetal heart rate, Hyperbilirubinemia of newborn		3	5	/							1	1	1	1	1	1	1	1	1	1	1	1	/	1		/	/	/	1	/	0		0	0	0		0	/	/	0		0 (small head circumference)	1	0
patient 38	M	1.37		>6 months - 1 year			5	5	7	11		16	>16			1	1	1	1	1	1	1	1	1	1	1	1	1	1		1	/	/	1	1	0		0	0	0		1	/	/	0		0	/	/
patient 39	M	3.66	2.01	During pregnancy	polyhydramnios,Abnormal fetal heart rate, Abnormal amniotic fluid volume during pregnancy		4	5	12				31			0	1	1	0	1	1	1	1	1	0	1	1	0	1		1	1	1	1	1	1		1	1	0		0	1(egg,milk,wheat,gadus)	0	/		0 (small head circumference)	0	0
patient 40	M	3.73	2.36	During pregnancy	Maternal Gestational diabetes mellitus, Maternal Ultrasound during pregnancy showed fetal polycystic dysplasia of the left kidney			16	17		17		>43			1	1	1	1	1	1	1	1	1	1	1	1	/	1		1	1	1	1	1	1		/	/	/		1	/	/	/		0 (small head circumference)	1	0
patient 41	M	3.47	1.81	During pregnancy	Hypothyroidism in early pregnancy, Maternal ultrasound during pregnancy showed lateral ventricle enlargement		8	8	12			36	>41			1	1	1	1	1	1	1	1	1	0	1	1	/	1		1	1	1	1	/	1		1	1	0		1	/	/	/		0 (small head circumference)	1	0
patient 42	F	3.08	1.13	>6 months - 1 year			3	6	21	21			>37			1	1	1	1	1	1	1	1	1	1	1	1	1	1		1	1	1	1	/	1		/	/	/		1	1(milk)	/	/		0 (small head circumference)	1	1
patient 43	M	4.6	1.35	Birth-6 months			4	8	12			24	48			1	1	1	1	1	1	1	1	1	1	1	1	1	1		1	1	1	1	1	1		1	1	0		1	/	/	0		0 (small head circumference)	1	0
patient 44	F	0.95	0.82	>6 months - 1 year	Maternal blood glucose was high in the third trimester		3	5	>12							1	1	1	1	1	1	1	1	1	1	1	1	1	1		1	/	/	1	/	1		1	1	0		1	0	1(Ig M,IgG)	/		0 (small head circumference)	1	0
patient 45	M	0.49	0.6	During pregnancy	Intra-uterine growth retardation in the third trimester, Hyperbilirubinemia of newborn		4									1	1	1	1	1	1	1	1	1	1	1	1	/	1		/	/	/	1	/	1		0	0	0		0	/	/	/		0 (small head circumference)	1	1
patient 46	F	2.72	1.53	>6 months - 1 year			3	5	12				>31			0	1	1	1	1	1	1	1	1	1	1	1	1	1		1	1	1	1	/	1		1	0	1		1	1(egg,milk)	1(Ig E)	0		0 (small head circumference)	1	1
patient 47	F	1.21	1.27	Birth-6 months			3	13	12				>14			1	1	1	0	0	1	1	1	1	1	1	1	/	1		1	/	/	1	/	/		1	1	0		1	1(egg)	/	/		0 (small head circumference)	0	0
patient 48	F	13.75	8.82	Birth-6 months	Oligohydramnios in the third trimester, Ventricular defect, atrial defect, pulmonary hypertension		3	7	9	12		15	21.5	31.5		1	1	0	0	0	1	1	1	0	1	1	1	0	1		0	0	0	1	1	1		0	0	0		0	/	/	1		0 (small head circumference)	0	0
[truncated: 27 more columns]
